# Supplementary material for: Combined Analysis of the Fruit Metabolome and Transcriptome Reveals Candidate Genes Involved in Flavonoid Biosynthesis in Actinidia arguta
Source: Int J Mol Sci. 2018 May 15;19(5):1471. doi: 10.3390/ijms19051471 (PMC5983832; doi:10.3390/ijms19051471)
Supplement: Supplementary file 1 [file ijms-19-01471-s001.zip]

Archive with 1 entries (1 files):
- ijms-302883-supplementary.rar
